# Supplementary material for: Genetic Diversity and Genome-Wide Association Study of Total Phenolics, Flavonoids, and Antioxidant Properties in Potatoes (Solanum tuberosum L.)
Source: Int J Mol Sci. 2024 Nov 28;25(23):12795. doi: 10.3390/ijms252312795 (PMC11640895; doi:10.3390/ijms252312795)
Supplement: Supplementary file 1 [file ijms-25-12795-s001.zip]

Archive with 2 entries (2 files):
- ijms-3312078-Supplementary Figures.pdf
- ijms-3312078-Supplementary Tables.xlsx
