# Supplementary material for: Genetic Diversity and Genome-Wide Association Study of Total Phenolics, Flavonoids, and Antioxidant Properties in Potatoes (Solanum tuberosum L.)
Source: Int J Mol Sci. 2024 Nov 28;25(23):12795. doi: 10.3390/ijms252312795 (PMC11640895; doi:10.3390/ijms252312795)
Supplement: Supplementary file 1 [file ijms-25-12795-s001.zip › ijms-3312078-Supplementary Tables.xlsx]

## Sheet: Sheet1
Supplementary Table S1. Key marker-trait associations in GWAS for color parameters of fresh potatoes and potato fine powder across two environments.
Traits	Env	Chr	Pos	Effect	P-value	Candidate gene	Function
Fresh potato
L*	E1	5	46891767	-3.5	2.87e-06	PGSC0003DMG400030097	Gamma-glutamyl transferase
	E1	9	37429457	3.64	2.47e-06	PGSC0003DMG400009802	Integrase core domain containing protein
	E2	2	44854927	-2.24	3.14e-08	PGSC0003DMG400010044	GNS1/SUR4 membrane family protein
	E2	3	18836345	-3.78	2.4e-12	PGSC0003DMG400042828	Unknown
	E2	4	56140976	-2.24	2.21e-07	PGSC0003DMG400025316	ATP binding protein
	E2	4	62996843	3.59	1.53e-14	PGSC0003DMG400017724	Conserved unknown
	E2	9	28979963	-7.64	8.58e-18	PGSC0003DMG400045469	Unknown
	E2	12	5241943	-1.67	2.24e-06	PGSC0003DMG400020671	Conserved unknown
	E2	12	23988097	2.43	2.07e-10	PGSC0003DMG400037084	Unknown
a*	E1	1	86288495	1.39	3.26e-06
	E1	5	15869849	0.95	8.1e-07	PGSC0003DMG400040336	Unknown
	E1	10	29587633	1.24	1.48e-06	PGSC0003DMG400044015	Retrotransposon gag protein
b*	E1	1	5283916	-4.22	3.63e-07	PGSC0003DMG400036561	Ethylene-responsive transcription factor
	E1	1	7404021	-4.85	3.1e-06
	E1	4	5279571	-3.87	1.03e-06	PGSC0003DMG400016014	Mevalonate diphosphate decarboxylase
	E1	8	53971667	-3.2	1.06e-06	PGSC0003DMG400022758	Zinc knuckle family protein
	E1	10	47578033	-10.9	1.79e-11	PGSC0003DMG400018939	Protein kinase
	E1	11	32158390	-3.65	1.49e-06	PGSC0003DMG400022867	MADS-box protein
	E2	5	8577971	-6.82	2.41e-06	PGSC0003DMG400044599	Unknown
	E2	6	17075204	-6.5	1.5e-06	PGSC0003DMG400031214	Unknown
	E2	9	19244206	-13.2	1.66e-06	PGSC0003DMG400029885	Kinase
	E2	10	47578033	-13.2	1.66e-06	PGSC0003DMG400018939	Protein kinase
H°	E1	1	27557321	-1.91	3.24e-07	PGSC0003DMG400046920	Unknown
Potato fine powder
L*	E1	1	86487416	-8.1	2.3e-32	PGSC0003DMG400030969	Transcription factor
	E1	2	42768508	2.51	5.04e-12	PGSC0003DMG400021421	Calcium-transporting ATPase 2, plasma membrane-type
	E1	5	11212063	-1.57	1.47e-07	PGSC0003DMG400010776	Chaperonin containing t-complex protein 1, epsilon subunit, tcpe
	E1	9	35968246	-4.83	3.58e-20	PGSC0003DMG400020291	Ubiquitin carboxyl-terminal hydrolase
	E1	9	51296277	2.17	2.43e-08	PGSC0003DMG400003810	Nutrient reservoir
	E1	12	60901347	-1.87	1.18e-07
	E2	3	5442169	4.18	1.35e-08	PGSC0003DMG400016681	Unknown
	E2	8	17153975	2.06	6.99e-08	PGSC0003DMG400013768	Non-LTR retroelement reverse transcriptase
	E2	8	54651018	-4.64	3.59e-12	PGSC0003DMG400012347	Copper-transporting atpase p-type
	E2	9	31583858	-3.53	2.22e-09	PGSC0003DMG400039584	Unknown
	E2	10	21011438	11.6	2.42e-22	PGSC0003DMG400043437	Unknown
	E2	10	47443099	-4.59	5.69e-10	PGSC0003DMG400026715	Pre-mRNA-splicing factor syf2
a*	E1	1	86487424	1.05	2.35e-06	PGSC0003DMG400030969	Transcription factor
	E1	5	1498681	0.63	9.59e-07	PGSC0003DMG400025098	All-trans-retinol 13,14-reductase
	E1	7	50016926	-0.88	2.61e-06	PGSC0003DMG400020431	Conserved Unknown
	E2	1	50964145	3.08	2.85e-30	PGSC0003DMG400046842	Unknown
	E2	4	3034821	0.35	2.28e-07	PGSC0003DMG400029504	Hero resistance protein
	E2	5	21038498	0.34	5.34e-07
	E2	7	7247933	0.41	1.45e-07	PGSC0003DMG400043622	Unknown
	E2	10	31187738	0.7	8.32e-12	PGSC0003DMG400026788	Chloroplast methionine sulfoxide reductase B2
	E2	12	25922947	0.39	1.81e-06	PGSC0003DMG400042357	Unknown
	E2	12	56778139	0.39	2e-07	PGSC0003DMG400011551	Cyclin A
b*	E1	3	27191290	-1.27	7.85e-07	PGSC0003DMG400029867	Amino acid transporter
	E1	4	37274117	1.34	2.79e-08
	E1	7	1786749	-0.95	1.86e-06	PGSC0003DMG400011232	Unknown
	E1	7	42347161	2.22	5.72e-13	PGSC0003DMG400025569	Unknown
	E1	10	7330623	-1.25	1.16e-06	PGSC0003DMG400021850	Unknown
	E1	10	20790630	-4.29	3.04e-16	PGSC0003DMG400034795	Conserved Unknown
	E2	1	75318593	2.39	2.42e-17	PGSC0003DMG401019442	Conserved Unknown
	E2	3	58842662	-2.53	9.98e-15	PGSC0003DMG400005645	Unknown
	E2	5	1567452	-7.77	3.68e-28	PGSC0003DMG400025100	F-box family protein
	E2	5	50810539	1.04	1.05e-08	PGSC0003DMG400023543	Conserved Unknown
	E2	9	12328143	-1.39	1.74e-08
	E2	9	37857001	1.58	1.99e-08	PGSC0003DMG400006308	Conserved Unknown
	E2	10	50674398	1.01	5.04e-07	PGSC0003DMG400019133	NtEIG-E80 protein
	E2	12	51470529	1.29	2.19e-06	PGSC0003DMG400037418	Unknown
C*	E2	2	26333458	-1.6	3.63e-06	PGSC0003DMG400038862	Ring finger protein
	E2	8	38979955	2.38	2.27e-06	PGSC0003DMG400002234	Dad1/CCD8
	E2	10	26342859	2.4	1.66e-06	PGSC0003DMG400003300	ELMO domain-containing protein
H°	E1	1	5730553	-1.18	9.31e-07	PGSC0003DMG400040864	B3 domain-containing protein Os01g0234100
	E1	2	20545214	1.19	5.21e-08	PGSC0003DMG400019935	Avr9 elicitor response protein
	E1	5	1498681	-1.22	2.25e-07	PGSC0003DMG400025098	All-trans-retinol 13,14-reductase
	E1	6	5581425	-2.51	8.76e-12	PGSC0003DMG400008697	NBS-coding resistance gene protein
	E1	8	16268540	1.62	9.81e-10	PGSC0003DMG400032782	S-receptor kinase
	E1	8	20844044	-1.27	5.92e-09	PGSC0003DMG400035873	Unknown
	E1	11	34854138	0.94	1.44e-06	PGSC0003DMG400013615	RWP-RK domain-containing protein
	E1	11	43597816	-1.09	1.44e-07	PGSC0003DMG402027402	Disease resistance protein R3a
	E1	12	5846242	-3.12	1.86e-15	PGSC0003DMG400024281	Gamma aminobutyrate transaminase isoform2
	E2	2	16595608	1.62	2.32e-06	PGSC0003DMG400039667	Apyrase 3
	E2	3	54182350	-1.29	1.53e-06	PGSC0003DMG400024597	DNA binding protein
	E2	5	34040594	-1.87	5.97e-09	PGSC0003DMG400018830	F-box protein SNE
	E2	7	25705606	1.95	3.08e-10	PGSC0003DMG400034767	'chromo' domain containing protein
	E2	8	54723535	-3.3	2.63e-14	PGSC0003DMG400012211	RB-binding protein
	E2	10	17848440	-5.83	4.95e-19	PGSC0003DMG400018975	Calmodulin binding protein
	E2	10	54472222	-1.61	7.42e-07	PGSC0003DMG400010998	Actin depolymerizing factor
SNP, single nucleotide polymorphism; Chr, chromosomes; Pos, position; L*, lightness; a*, redness; b*, yellowness; C*, chroma; H°, hue angle.

## Sheet: Sheet2
Supplementary Table S2. Key marker-trait associations in GWAS for TPC, TFC, DPPH, and ABTS across two environments.
Traits	Env	Chr	Pos	Effect	P-value	Candidate gene	Function
DPPH	E1	1	43930947	2.31	5.85e-08	PGSC0003DMG400038784	Late blight resistance protein
	E1	2	8288200	1.87	1.42e-06	PGSC0003DMG400038648	Unknown
	E1	3	6461975	1.87	1.48e-06	PGSC0003DMG400017104	Unknown
	E1	3	31380703	3	6.15e-11	PGSC0003DMG400039266	Conserved unknown
	E1	6	12459125	3.37	3.41e-12	PGSC0003DMG400037500	Mutator-like transposase
	E1	6	20996835	1.98	4.3e-08	PGSC0003DMG400039854	Unknown
	E1	10	29555667	4.6	2.6e-06	PGSC0003DMG400046306	Gag-pol polyprotein
	E1	12	35504414	-1.72	2.06e-06	PGSC0003DMG400038032	Unknown
	E2	1	9340110	-3.24	5.11e-08	PGSC0003DMG400033931	Unknown
	E2	1	12462802	-2.42	5.71e-07	PGSC0003DMG400045763	Unknown
	E2	1	82653120	14.6	8.16e-21	PGSC0003DMG400033583	Conserved unknown
	E2	3	22419543	2.52	2.8e-06	PGSC0003DMG400011959	Mannitol transporter
	E2	4	62390383	2.57	2.38e-06	PGSC0003DMG400027534	NTGP5
	E2	6	21624362	2.43	1.13e-08	PGSC0003DMG400040905	Unknown
	E2	11	25202698	-3.06	2.3e-06	PGSC0003DMG400042021	Unknown
ABTS	E1	2	12373143	-2.46	1.17e-08
	E1	3	6462108	2.57	3.2e-07	PGSC0003DMG400017104	Unknown
	E1	4	9557807	-2.19	1.26e-07	PGSC0003DMG400027260	Conserved unknown
	E1	4	33115979	2.56	5.4e-08	PGSC0003DMG400036242	Unknown
	E1	4	45894437	-2.29	1.09e-06
	E1	8	31229	-2.93	6.37e-11	PGSC0003DMG400036342	Unknown
	E1	10	45679151	4.7	6.43e-11	PGSC0003DMG400038170	Xan
	E1	10	57206966	2.78	1.43e-06	PGSC0003DMG401023696	NPR1-interactor protein 1
	E2	2	30908035	3.86	2.98e-09	PGSC0003DMG400007244	GDSL-lipase 1
	E2	5	1567452	10.6	2.6e-15	PGSC0003DMG400025100	F-box family protein
	E2	5	31243445	2.43	5.74e-07	PGSC0003DMG400007563	TA4 protein
	E2	5	46283942	2.94	2.98e-08	PGSC0003DMG400034902	Conserved unknown
	E2	9	9421723	-2.78	4.47e-08
	E2	10	1846214	2.39	2.68e-06	PGSC0003DMG400025007	NADPH: protochlorophyllide oxidoreductase
TPC	E1	2	22759916	68.7	5.41e-13	PGSC0003DMG400013022	Calcium-transporting ATPase 2, plasma membrane-type
	E1	3	7116333	51	1.3e-07	PGSC0003DMG400014877	BZIP domain class transcription factor
	E1	4	35716478	-47.7	3.55e-08	PGSC0003DMG400017808	Unknown
	E1	10	29555667	72.3	8.73e-08	PGSC0003DMG400046306	Gag-pol polyprotein
	E1	12	25922947	56.6	6.35e-12	PGSC0003DMG400042357	Unknown
	E2	3	39831335	47.7	8.25e-07	PGSC0003DMG400012020	Pectin methlyesterase inhibitor protein 1
	E2	4	7817011	44.9	2.71e-07	PGSC0003DMG400023646	Conserved unknown
	E2	5	13014062	68.5	4.8e-10	PGSC0003DMG400040369	Unknown
	E2	6	6607915	65.4	1.35e-10	PGSC0003DMG402012062	N protein
	E2	11	38296515	38.5	5.04e-07	PGSC0003DMG400035093	Unknown
	E2	12	16224251	63.3	1.57e-07	PGSC0003DMG400025652	ATPase
TFC	E1	4	3866105	-33.9	2.47e-06	PGSC0003DMG401026765	Conserved unknown
	E1	10	3007342	38.4	2.17e-07	PGSC0003DMG400008886	Conserved unknown
	E1	12	35266972	39.8	3.12e-07	PGSC0003DMG400039555	Conserved unknown
	E2	1	5511694	14.7	1.11e-06	PGSC0003DMG400022689	GAMyb-like1
	E2	3	46362659	-12.7	3.52e-08	PGSC0003DMG401000586	Subtilase family protein
	E2	4	3866105	-17	2.33e-06	PGSC0003DMG401026765	Conserved unknown
	E2	4	56140976	24.5	4.63e-09	PGSC0003DMG400025316	ATP binding protein
	E2	12	6902603	20.9	4.71e-07	PGSC0003DMG400013752	MYB domain class transcription factor
	E2	12	8974872	-13.3	4.02e-08	PGSC0003DMG400027872	Conserved unknown
	E2	12	57561903	37.9	1.47e-11	PGSC0003DMG400011551	Cyclin A
SNP, single nucleotide polymorphism; Chr, chromosomes; Pos, Position; DPPH, 2,2-Diphenyl-1-picrylhydrazyl; ABTS, 2,2-azino-bis-(3-ethylbenzothiazoline-6-sulphonic acid); TPC, total phenolic content; TFC, total flavonoid content
